# Supplementary material for: External validation of postnatal gestational age estimation using newborn metabolic profiles in Matlab, Bangladesh
Source: eLife. 2019 Mar 19;8:e42627. doi: 10.7554/eLife.42627 (PMC6424558; doi:10.7554/eLife.42627)
Supplement: Source data 1. [file elife-42627-data1.zip]

Archive with 7 entries (6 files):
- cord_estimates.csv
- __MACOSX/
- __MACOSX/._cord_estimates.csv
- readme.txt
- __MACOSX/._readme.txt
- heel_estimates.csv
- __MACOSX/._heel_estimates.csv
