# Supplementary material for: External validation of postnatal gestational age estimation using newborn metabolic profiles in Matlab, Bangladesh
Source: eLife. 2019 Mar 19;8:e42627. doi: 10.7554/eLife.42627 (PMC6424558; doi:10.7554/eLife.42627)
Supplement: Source data 1. [file elife-42627-data1.zip › cord_estimates.csv]

gest_wk	gestage	pred_baseline_model	pred_analytes_model	pred_full_model
40	40.5	38.9	41.5	40.5
39	39.7	38	39.6	39.3
39	39.1	39.9	40.4	40.3
39	39.8	37.3	39.8	38.8
41	41.4	40.2	41.3	41.3
40	40.5	38.2	39.4	39.2
40	40.8	39.1	39.7	40.3
41	41	38.4	41.7	40.7
37	37.5	38.3	39.2	38.6
41	41	39.2	40.9	40.9
39	39	38.3	40	39.4
41	41	38.9	40.2	39.7
39	39.8	38.9	39.4	39
41	41.4	40.2	40.2	41.2
39	39.5	38.8	37.2	37.9
35	35.7	37.9	38.1	38.2
39	39	39.4	38.2	39
40	40.7	39.5	40.3	40.4
38	38.7	39.2	40.2	40.3
38	38.1	39.3	39.1	39.4
39	39.2	39.5	38.9	38.9
37	37.7	34.8	37.9	36.8
40	40.2	40.1	41.8	41.5
38	38	39.7	38.5	39.2
37	37	38.9	41	40.6
36	36	35.7	37	36.3
39	39.7	38	40.1	39.1
38	38.7	39.9	36.6	37.8
35	35.7	35.7	39.1	37.3
35	35.7	35.7	37.4	36.4
38	38.7	38.9	38.4	38.8
39	39.2	39.6	39	39
39	39.2	39.5	39.7	39.7
40	40.7	39.2	39.3	39.7
39	39.2	40	40.2	40.7
38	38.5	39.9	38.6	39.1
39	39.7	39.6	38.6	39.2
38	38.4	37.5	36.1	37
41	41.2	39.9	41.3	41.3
40	40.4	38.2	41.9	40.4
38	38.8	40.1	38.9	39.7
39	39.2	38.6	40	39.8
40	40.8	39.8	39.4	39.7
40	40	39.2	39	39.8
40	40.4	39.7	39.3	40.2
35	35.7	40	35	37.8
40	40	39.8	37.2	38.6
40	40.4	39	40.7	39.8
40	40.1	39.8	41.1	41.4
40	40	38.9	40.2	40.3
36	36.4	38	39.8	38.6
40	40.7	39.5	40.5	40.6
39	39.5	39.9	39.8	40.2
39	39.4	39.7	38.6	39.5
40	40.8	40	40	40.7
38	38.8	38.5	38.3	38.7
38	38	36.3	40.1	38.5
39	39.8	39.7	40	40.3
41	41.2	39.2	39	39
39	39.5	39.8	39	39.5
40	40	39.9	40.8	40.7
37	37.8	39.1	39	39.3
39	39	37.7	39	38.4
41	41.2	39.8	40.1	40.5
39	39.1	39.6	38.9	39.6
38	38.4	34.5	41.1	38.7
40	40.8	40	39.9	40.8
38	38	39.4	39	39.1
40	40.8	39.9	38.7	39.8
37	37.4	37.2	38	37.7
40	40.8	39	39.2	39
36	36.1	38.4	39	38.6
37	37.8	39.2	38.9	39.2
38	38.7	38.6	40	39.3
39	39.5	39.6	38.9	39.4
40	40.5	40	39.6	40.4
39	39.8	39.7	39	39.6
38	38.1	38.7	37.1	38.1
40	40.2	39.7	38.3	39
39	39	39.3	39.8	40.1
39	39.1	38.9	38.8	38.7
40	40.2	38.9	38.2	38.5
34	34.5	39.2	38.4	38.6
41	41.2	39.5	39.5	39.6
39	39.4	40	38.6	39.4
37	37.8	38.8	39.1	39.1
40	40.5	38.9	39.1	39.6
40	40.7	39.4	37.8	38.7
39	39.2	39.6	38.3	39.1
41	41	38	40.6	39.7
38	38.2	35.2	39.5	37.4
38	38.8	38.4	36.8	37.5
37	37.4	38.8	36.5	37.6
39	39.2	38.7	40.2	39.4
37	37.7	37.9	39.5	39.4
39	39.7	38.8	37.9	38.9
39	39.1	38.7	37.8	37.6
38	38.2	39.8	39.5	40.1
38	38.1	39.3	38.5	39.2
39	39.1	38.6	39.7	39.7
40	40.1	39.2	39.8	39.7
40	40.5	39.3	40	39.9
33	33.5	32	35.6	33.2
36	36	38.8	37.8	38.4
39	39.2	39.9	40.9	40.8
37	37.7	39.9	37.8	39
38	38.8	40	37.7	38.3
39	39.1	39.2	41	40.8
38	38.2	39.1	38.9	38.8
37	37.7	40.1	36.8	38.6
38	38.7	38.9	40.4	40.3
39	39.8	40.1	38.9	41
40	40.8	40	40.1	40.6
39	39.5	38.4	39.4	39.4
38	38.1	39.2	38.7	38.5
41	41.4	39.9	40.3	40.2
39	39.2	39.7	39.3	40.2
38	38.1	37.6	39.9	38.6
41	41.1	38.3	39.5	39.2
39	39.2	40.1	38.2	39.3
40	40.2	37.7	38	38.1
39	39	39	38.8	38.6
37	37.7	39.3	38.1	38.7
37	37.1	37.2	38.3	37.2
40	40.7	39.8	39.6	40.3
36	36.4	39.1	37.6	38.1
40	40.8	38.7	40.1	40.2
39	39.4	40	39.7	40.1
40	40.1	39.7	38.9	39.8
41	41.4	40.1	40.5	41
39	39.4	39	40	40
38	38.7	38.6	37.8	37.7
39	39.1	39.9	38.3	39
38	38.8	39.2	38.8	39.1
40	40.2	40.1	38.5	39.4
39	39.4	39.5	40.9	40.6
40	40.7	39.8	39.5	40.5
38	38.8	39.8	39	39.5
39	39.1	38.9	39.6	40.3
36	36.5	38.5	40.4	39.4
39	39.7	39.3	40.4	40.2
38	38	39.9	38.1	38.7
39	39.4	38.6	40.4	40
41	41	39.5	40	40
39	39.7	39.5	39.9	40.1
40	40	39.7	39.1	40
41	41.1	40	40	41.1
40	40.4	37.9	39.1	38.9
40	40.5	40.1	37.9	39
38	38	37.8	40.2	39.1
32	32.5	36.2	33	34.2
37	37.8	38.4	37.1	38.1
39	39.4	37.7	38.5	37.7
38	38.8	39.2	40.1	40.1
38	38	40.1	36.9	38.7
39	39.8	38.8	38.7	38.8
38	38.7	36.5	40	39.5
40	40.7	39.3	40.9	40.7
38	38.2	38.9	38.6	39.2
36	36.4	35.7	37	36.7
40	40.1	39.5	38.4	39.2
40	40.1	38.8	37.8	38.2
39	39.7	39.5	39.7	39.5
40	40.4	34	41.7	38
37	37.4	38.9	37.6	38.5
36	36.4	37.4	38.8	38.3
39	39.4	38.8	41.6	40.8
41	41.2	39	39.3	39.5
38	38.1	40	38.1	39.7
37	37	39.5	40.4	40.9
36	36.8	38	40.4	39.7
37	37.5	38.5	39.9	39.2
38	38.2	38.6	37.6	38.1
38	38.7	40	39.1	39.7
39	39.7	40.2	38.7	39.3
40	40.1	39.5	39.3	40
39	39.5	39.2	40.4	40.3
39	39.1	37	39	38.1
40	40.2	39	41.2	40.2
38	38.7	39	40.4	40
39	39.1	40	38.8	39.9
38	38.8	38.3	37.3	38
37	37.8	39	38.7	38.7
40	40.1	35.6	36.8	35.5
39	39	39.2	41.3	40.6
38	38.4	38.6	38.2	38.5
39	39.2	39.1	40.1	40.3
38	38.4	38.3	38.6	37.8
40	40	37.3	40.2	39
40	40.8	39.3	39.7	39.3
41	41.2	39.8	40.5	40.7
38	38.1	36.2	39.6	38.4
40	40.2	38.8	39.4	38.4
38	38.8	36.8	40.8	39.3
36	36.4	36.2	36.1	36.4
38	38.7	38.6	37.6	38.4
38	38	38.8	38	38.4
40	40.1	37.6	39.8	38.9
38	38.4	35.6	39.5	37.4
40	40.5	39.8	39.1	39.2
39	39.1	39.1	39.2	39.4
38	38.8	38.8	40	40.3
40	40.1	40.1	40.1	40.8
37	37.4	39.8	37.4	38.5
36	36.4	38	37.4	37.5
39	39.8	39.8	39.1	39.6
34	34.4	33.6	36.1	34.8
37	37.5	39.2	37	37.6
39	39.4	40	40.1	39.8
40	40.7	39.6	38.5	39
40	40.1	39.1	37.7	38.1
40	40.2	40	37.3	38.8
38	38	39.7	36.9	37.7
38	38.7	39.5	39.4	39.7
39	39.1	39.8	40.3	39.9
37	37.7	37.9	37.9	37.7
36	36.4	38.4	36.2	37.4
40	40	39.7	39.9	40.5
39	39.5	39.3	40	39.6
40	40.8	39.3	39.7	39.5
39	39.1	39	38.5	38.6
38	38.7	38.3	39.6	39
38	38	38.3	39.6	39.2
35	35.7	36.1	37	36.2
38	38.1	38.9	38.8	39.1
39	39.5	39.6	38.9	39.2
40	40.1	40	38.2	38.9
37	37.8	35.1	38.9	36.8
38	38.2	39.5	38.4	39.1
40	40.4	39.5	40.7	40.2
39	39.4	38.6	38.9	38.4
38	38.1	38.9	37.8	38.1
39	39	39.1	37.4	38.5
40	40.1	39.4	42.1	41.5
38	38.4	39.6	37.9	38.8
39	39.4	39.1	40.2	40.5
37	37.2	39.3	38.4	38.8
36	36.4	39.2	36.7	38.2
38	38	39.5	37.3	38
41	41.7	39.9	39.7	40.3
40	40.7	37.7	40	38.8
36	36.5	38	36.8	36.7
39	39.5	39.8	38.6	39.2
37	37.4	38	37	36.8
40	40.5	39.3	38.6	39.5
38	38.7	35.9	41.4	39
38	38.1	39.5	37.6	38.5
38	38.2	39.2	36.1	38.3
39	39.1	40.1	41.3	41.4
37	37.8	39.9	38.4	39.3
41	41.5	38.9	38.9	38.8
40	40.7	39.7	38.3	38.6
36	36.4	38.7	37.8	38.1
36	36.1	34.7	37.2	37
37	37.5	37.9	38.1	37.6
40	40.7	40.1	40.7	40.7
41	41	39.3	37.4	38.3
38	38.4	39.6	38.6	39.5
40	40.4	39.9	39.6	39.8
40	40.1	39.8	40.3	39.9
39	39.2	36.9	37.9	37.4
41	41.4	39.5	38.8	39.4
39	39.8	38.5	39.7	39.1
40	40.5	36.4	39.2	38.5
41	41.1	38.6	37.1	37.9
36	36	38.9	37	37.4
39	39.2	39.4	38.9	39.1
37	37.4	37.8	38.2	38
40	40.5	40	39.5	39.8
39	39.8	39	39.1	39.3
39	39.7	40	39.5	40.1
39	39.2	39.9	41.3	41.5
39	39.1	38.7	38.4	38.6
41	41.4	39.8	39.3	40
40	40.4	39.6	40.2	40.3
40	40.1	36.8	41.4	39.5
40	40.8	39.4	39.7	40
40	40	39.8	39.5	39.8
40	40.1	40.1	40.3	40.8
40	40.1	36.7	42	39.6
37	37.1	39.2	40	39.4
39	39.4	38.9	42	41.4
38	38.8	39.9	39.3	39.7
38	38.7	39.1	38.5	38.7
37	37.4	38.3	38.8	38.1
36	36.7	38	38.3	37.9
40	40	39.8	39.7	39.7
37	37.4	35.5	39.9	37.7
37	37.7	39.2	39.6	39.5
37	37.4	39.1	38	38.3
38	38.2	38.1	39.3	38.9
41	41.1	40	39.2	39.6
40	40.2	39.1	39.8	40
38	38.5	39.4	40.4	40.3
40	40.4	37.9	40.1	39.6
39	39.8	39.9	39	39.7
38	38.2	37.9	38.4	38.5
39	39.1	38.3	39.6	40.3
30	30	30.5	32.9	31
38	38.7	37.9	40.4	39.6
40	40.4	39.5	39.4	40
38	38.1	37.8	40.4	39.4
39	39.8	39.6	39.4	40.1
41	41.5	37.6	38.9	38.1
39	39.7	39.3	38.7	39.1
35	35	36.7	37.5	36.9
41	41.7	38.4	40.1	39.7
40	40.1	40	38.9	39.3
40	40	39.4	40.3	40.2
40	40.1	39.1	40.1	39.2
39	39.5	39.2	39.5	39.5
37	37.5	38.7	38	38
39	39.8	40	40.6	41.3
39	39.2	39.2	40	39.5
38	38.2	38.8	40.6	39.8
38	38.2	40.1	39.8	40.1
40	40.1	39.2	40.3	40.1
39	39.7	39.1	40.9	40
41	41.2	39.8	38.8	39.4
39	39	39.8	37.9	39
39	39.4	37	40.5	39.9
38	38.4	39.3	39.6	39.5
40	40.5	39.6	37.4	38.8
37	37.2	39.6	37.2	37.9
38	38.5	38	37.3	37.6
41	41	38.4	39.5	39
39	39.7	39.9	39.7	40
40	40.4	39.8	39.2	39.9
38	38	39.2	37.5	38
39	39.5	38.1	40	39.3
39	39.5	39.9	38.7	40.5
40	40.1	38.2	39.4	39.7
39	39	38.8	39.7	40.1
38	38.2	38	36	37.2
41	41.4	38.2	41.7	40.7
43	43.8	39.9	40.4	40.5
38	38.7	37.2	39.4	38.7
38	38.5	36.7	37.2	37.1
38	38.8	39	39.6	40.1
39	39	38.7	38.9	38.8
41	41.5	37.2	41.1	39.5
38	38.5	40.1	36.7	38
40	40.2	39.4	41.1	40.5
40	40.5	39.4	39.9	39.9
40	40.2	37.7	39.9	38.9
38	38	35.2	38.5	37.2
38	38.5	37.9	38.4	38.4
40	40.8	40	38.5	40.1
39	39.8	39.8	39.8	40.1
41	41.1	39.2	40.4	39.8
37	37.2	39.5	39	39.3
38	38.2	39.9	37.8	39.5
39	39.1	39	37.7	38.6
39	39.1	38.3	38.3	38.4
39	39.8	38.5	38.9	39
39	39	39.9	38.7	39.1
38	38.1	37.2	38.7	38
40	40.5	39.4	41.1	40.7
40	40.7	40.1	39.9	41.1
40	40.2	39.2	40.9	40.5
38	38.7	39.7	37.7	39
40	40.8	37.2	38.4	38.2
38	38.1	38.4	39.7	39.5
38	38.8	39.2	40.6	39.9
39	39.2	40.1	38.4	39.2
38	38	39.5	40.8	40.3
37	37.8	34.8	39.4	38
37	37.5	38.6	38.3	38.3
38	38	37.7	39.9	39.4
42	42.8	36.4	40	39.6
39	39.1	39.1	37.6	38.7
38	38.8	38.9	39.5	39.6
39	39	39	39.5	39.6
39	39.8	39.3	38.8	39.1
40	40.4	39.5	37.8	38.6
40	40.5	39.6	39.5	39.8
37	37.5	38.1	39.1	38.5
38	38.8	39.5	39.9	40.8
39	39.8	38.1	36.6	37.3
39	39.7	39.3	38.6	38.4
37	37.5	36.3	38.7	37.9
41	41.5	39.9	40.5	40.4
41	41.5	39	39.8	39.6
38	38.2	39.1	39.5	39.2
37	37.8	39.3	39.7	39.6
36	36.5	39.1	39.3	39.5
40	40	39.7	39.6	39.8
41	41	38.3	37.9	37.7
39	39.2	37.9	40.6	39.4
38	38	38.9	39.5	39.8
41	41.1	39.9	38.6	38.9
41	41.1	40.2	39.1	40
39	39.7	38	39.9	39.6
34	34.5	35.2	36.8	36.4
38	38.8	39.2	40.1	39.7
35	35.4	36	37.8	37
38	38.4	37.2	36.7	37.2
40	40.2	38.5	39	39.3
38	38.2	39.5	39.6	39.7
39	39	40	38.1	39.9
38	38.4	37.6	40.2	39.3
37	37.7	40	40.3	41
39	39.7	39	39.6	39.4
40	40.2	40.2	38.7	39.7
39	39.7	40.1	40.4	40.1
39	39.7	40.1	38.1	39.9
41	41.2	38.8	38.5	38.9
36	36.1	36.2	38.5	37.5
37	37.1	38.1	39.4	38.6
37	37.4	36.2	38.4	37.7
40	40.1	38	37.7	37.7
41	41.7	38.7	41	40.5
39	39.1	40	39.5	39.7
39	39.8	37.9	39.8	39
41	41.2	38.2	41.2	40.7
38	38.1	37.9	37.1	37.4
38	38.1	39.1	39.4	39.1
39	39.1	40.1	39.3	40.3
38	38.4	37	38.1	38
40	40.2	39.2	38.9	39.7
38	38.8	40	38.1	39.5
34	34.8	36.3	38.5	37.6
34	34.8	34.5	38	35.5
38	38.2	37.6	39.9	38.8
40	40.1	39.4	40.7	40.8
38	38.5	37.6	37.3	38.1
41	41.4	37.6	39.8	39.1
37	37.7	39.1	38.5	38.7
42	42	39.1	41	40
41	41	39.2	39.3	39.8
40	40.1	38.9	40.1	40
38	38.5	39.2	37.8	39.5
39	39.1	39.2	39.7	39.6
39	39.8	39.5	40	40.7
40	40.5	38.9	37.1	38.4
36	36.7	36.1	38.6	37.1
39	39	37.9	38.7	38.1
36	36.5	40	36.8	38.6
41	41.2	39.9	40.3	40.8
37	37.1	39.5	36	37.7
39	39.8	37.6	40.8	39.7
39	39.8	39.1	39.5	39.8
39	39.2	37.5	35.7	36.5
41	41.2	40.1	39.3	40.3
36	36.8	36.5	38.3	37.3
32	32.7	33.4	35.8	34.6
39	39.1	38.3	39.6	39.5
39	39.1	39.5	39.5	40
40	40.5	39.4	39.7	39.8
39	39.8	39	40.5	40.5
39	39.7	39.4	41	41
41	41.2	39.1	40.1	40.3
37	37.8	39.4	39.6	40
40	40.1	39.2	42	41.5
36	36.8	39.7	38.3	38.9
38	38	39.2	38.5	38.6
39	39.5	39.4	40.6	40.6
37	37.5	38.6	36.9	37.7
34	34.8	36.5	40.6	38.8
38	38.2	37.8	39.3	38.9
37	37.1	38.6	38.7	38.3
38	38.7	39.9	39.8	40
36	36.4	36.7	37.9	37.2
36	36.7	36.8	37.6	37.7
36	36.7	36.6	38.7	38
37	37.8	37.2	37.4	37.3
38	38.8	39	38.4	39
40	40	39.5	40.1	40.2
39	39.5	39	35.8	38.5
35	35.7	37	38.3	37.7
39	39.1	39.5	38.8	39
42	42.4	38.4	40.5	40
36	36.4	39.1	38.5	38.4
39	39.2	39.5	40.3	40.5
37	37.5	38.8	38.3	38.7
37	37.4	38.6	40.3	39.7
39	39.1	38	39	39
37	37.5	39.2	38.3	39.3
39	39.8	39.1	40.2	39.8
40	40.2	38.8	39.4	39
38	38.8	38.1	38.6	39.1
38	38	37.8	39.5	39
36	36.7	36	37.1	36.8
39	39.5	39.8	39.8	40.2
37	37.7	34.5	37.6	36.2
38	38.7	36.3	38.5	38.4
37	37.8	38	37.2	37.9
38	38.5	38.1	38.2	38.8
36	36.8	38.6	35.7	37.4
39	39.8	39.3	38.5	38.9
39	39	39.1	40.2	40.1
39	39	40	38.9	40.2
41	41	39.5	39.9	40
35	35.7	37.9	37.2	37.8
39	39	37.3	39.6	38.8
40	40.2	38.9	40.3	40.4
41	41.2	39.9	39.3	39.7
39	39	39.5	41.4	40.9
40	40.1	38.7	40.5	39.6
41	41	40	40.4	40.5
37	37.5	38.6	36.6	37.4
41	41	40.1	40.6	41.1
35	35.4	37.4	37.8	37.7
39	39.7	38.9	40.6	39.1
39	39.7	38.6	38	38.2
39	39.5	36.2	40.9	38.8
40	40.4	39.8	39.2	39.4
38	38.5	38.9	38.1	38.6
40	40.2	38.5	39.4	38.7
38	38	38.3	40.6	39.8
38	38.1	39.3	38.1	39
39	39.8	39.1	39.3	39.2
38	38.2	39.7	38	38.9
40	40.2	38.8	39.5	39.6
37	37	37.8	39.5	38.9
38	38.2	38	39.3	37.9
31	31.8	33.2	36.7	35.1
39	39.2	39.7	40.4	40.2
36	36.1	36.7	35.7	36.6
36	36.8	39.2	38.2	38.2
38	38.7	37.8	39.9	38.6
40	40.7	39.6	40.3	40.7
36	36.1	37.9	36.3	37.6
35	35.2	39.7	36	37
40	40	38.9	39.8	39.3
39	39.8	38.2	40.5	40.1
38	38.8	38.6	40	39.5
37	37.8	37.2	39.5	38.2
37	37.2	39.5	37.9	39.2
41	41.2	39.1	39.6	39.2
40	40	38.7	39.5	38.7
38	38.2	39.6	40.4	40.5
39	39.1	39.9	39	39.5
39	39.8	39.5	37	39.6
38	38.1	38.1	39.3	38.7
41	41.8	39.9	40.4	40
39	39	37.1	39.8	38.7
37	37.2	36.2	37.7	37
36	36.1	35.9	38.9	37.7
36	36.1	35.9	37.7	37.6
41	41	39.8	40.9	40.7
36	36.5	39.5	37.7	38.4
40	40.7	39.7	38.9	40
39	39.8	39.7	40.8	40.7
37	37.5	38.9	38	38.6
38	38.7	39.9	38.7	39.7
39	39.8	37.6	39.4	38.9
36	36.2	37.6	38	37.5
39	39.5	40.1	40.2	40.7
38	38.8	39.6	38.4	39.6
40	40.7	38.7	39.8	39.7
40	40.1	38.6	38.3	38.6
39	39.2	39.5	40	40.2
39	39.2	39.2	38.7	39.2
40	40	39.5	39.8	40
37	37.1	38	38.9	38.9
40	40.1	39.5	38.8	39.6
39	39.8	39.6	39.5	39.4
41	41.4	38	39.7	39.4
40	40.1	38.3	39.4	38.9
40	40.7	38.7	40.1	40.1
38	38.1	39.3	40.7	40.7
38	38.5	38.8	39.5	39.2
36	36.8	37.2	35.4	35.9
40	40	40.1	38.5	39.2
40	40.2	39.5	40.1	40.3
37	37.7	38.6	38.1	38.2
37	37.7	39.2	37.7	38.7
40	40.7	40.1	38.9	39.5
40	40.7	39	40.9	40.5
39	39.7	39.4	38.8	39.1
39	39.5	40.1	39.8	40.4
37	37.2	38.3	36	37.5
40	40.8	38.7	40.2	40
40	40.8	39.9	39.2	40.4
37	37.7	39.1	35.5	37
37	37.4	38.4	37.3	37.4
36	36.5	38.6	37.4	37.6
40	40.7	39.9	40.3	40.8
39	39	38.1	39.8	39.2
39	39.4	39.2	40	39.8
39	39.2	40.2	39.8	40.1
38	38.4	38.8	37.7	38.6
40	40	39.9	39.1	39.2
41	41.1	39.5	39.3	39.3
39	39.4	39.9	39.7	40
39	39.1	39.3	38.5	38.6
39	39	38.9	37.1	37.9
40	40.4	38.1	40.3	39.2
41	41	39.7	40	40
40	40.4	39.5	40.6	40.5
39	39.1	39.5	39.5	39.6
38	38.4	37.6	36.3	37.1
39	39.2	39.2	39.2	39.5
39	39.2	40.1	39.8	40
40	40.7	40.1	40.4	41.1
39	39.8	39	38.5	38.9
37	37.8	38	37.9	37.4
40	40.7	39.4	40.8	40.5
39	39.7	39.1	39.2	39.5
40	40.7	39.6	40.1	40.5
40	40.8	37.8	38.2	38.6
38	38.2	39.3	39.1	38.8
38	38.1	37.5	39.8	39.5
40	40.4	39.7	39.3	39.5
38	38.4	38.7	39	38.9
40	40.5	39.3	41	40.6
37	37.2	39	38.8	39
38	38	36.1	39.2	38.4
39	39	38.3	39.3	38.7
36	36.4	37.1	38	37.7
40	40.5	40	40.1	40.7
39	39.5	39.3	40.2	40.3
39	39.7	39.9	39.9	40.6
38	38.4	38	39	38.7
40	40.2	40.1	37.4	38.7
36	36.1	38.4	38.9	38.5
39	39.5	39.4	38.9	39.3
39	39.7	39.1	36.3	37.4
41	41.4	38.8	40.6	39.9
40	40.1	39.5	41.3	40.9
39	39.8	38.4	40.8	40.2
40	40.8	39.9	39.8	40.4
40	40.2	40	39.3	39.5
39	39.2	38.7	40	39.9
40	40.1	39.9	40.5	40.7
40	40.4	39.2	40.4	40.5
40	40.2	38	39.5	38.9
39	39.7	37.8	38.7	38.8
41	41.4	39.7	38.6	39.2
40	40.7	39.5	40.7	40.5
40	40.5	38.5	40	39.8
40	40.7	40	41.6	41.3
39	39	38.9	39.5	39
40	40	39.2	38.7	38.8
41	41.2	39.2	40	39.9
36	36.4	39.9	38	39
39	39.2	38.6	38.8	39.2
39	39.7	39.8	40.8	40.5
38	38.8	37.8	38.3	38.3
41	41.1	39.6	41.7	41.5
39	39.7	39.1	41.4	41.3
39	39.2	38.6	40.7	39.9
40	40.5	39.1	41.8	40.9
41	41	38.7	38	37.9
40	40.8	39.5	39	40.3
41	41.5	38.7	38.3	38
37	37	34.7	37.4	35.9
40	40	38.9	40.5	40.6
39	39.5	38.5	38.4	38.8
40	40.2	39.2	40.4	40.3
38	38.4	38	38.2	38.2
39	39.1	39.5	40.5	40.3
36	36.5	37.6	37.4	37.1
38	38.2	35.5	39.2	37.1
38	38.2	36.6	38.2	37.8
38	38.8	38.9	38.4	38.6
39	39.4	39.9	41.1	41
39	39.5	39.4	39.7	39.9
40	40.5	40	39.6	40
40	40.5	39	39.4	39.6
40	40	39.3	40.8	40.2
38	38.1	32.9	38.2	35.1
38	38.4	38.6	39.5	39.1
41	41.1	39.2	39.6	39.2
40	40.8	39.9	38.7	39.3
38	38.4	38.6	39.5	39.6
36	36.4	36.9	37.1	37
39	39.1	39.5	37.5	38.4
41	41.1	39.2	38.7	38.9
39	39.5	38.3	40.8	40.4
39	39.7	38.7	37.5	37.9
38	38	39.5	38.2	39.4
39	39	38.8	41	40.8
41	41	40.1	38.9	40.8
38	38.7	38.3	39.9	39.1
40	40.7	40.1	39.9	40.6
37	37.1	39.4	38.7	39.1
36	36.2	38.4	38.6	38.4
38	38	38.7	37.1	37.7
40	40	38.8	41.1	40.3
40	40.1	39.9	38.8	39.6
39	39.5	37.6	39.6	39.3
40	40.2	39.7	40.9	41.1
37	37.7	39	40.8	40.4
40	40.8	37.7	37.3	37.8
40	40.4	39.8	40.7	40.7
40	40.1	38.6	39.6	39.3
39	39.7	39.1	40.1	40
40	40.5	40	40.2	40.5
38	38.7	39.5	39	38.8
39	39.1	38.9	39.4	39.2
39	39.5	40	39	40.2
39	39.7	35.2	38.3	37.3
39	39.8	35.6	40.5	38.7
40	40.1	39.3	40.5	41
39	39.1	40	39.8	40.1
40	40.7	39.9	39.5	40.8
39	39.7	38.9	38.7	38.9
34	34.1	36.2	37.6	36.8
40	40.4	39.6	40	40.1
40	40.1	39.9	38.8	39
38	38.2	39.2	38.3	38.7
38	38.8	39.5	38.9	40
39	39.2	38.8	38.6	38.3
40	40.1	39.5	40.9	40.9
38	38.2	38.3	35.3	36.8
39	39.5	39.2	38.2	38.4
39	39.1	38.8	40.1	39.8
40	40.5	39.9	40.2	40.8
37	37.5	37.7	39.9	39.1
38	38.1	39.9	39.3	39.6
42	42	39.7	39.8	40.4
37	37.8	36.5	36.9	36.7
38	38	40.1	38.4	39.3
40	40.4	36.7	38.7	38
38	38.7	39.6	39.5	39.5
39	39.5	39.1	38.3	38.9
35	35.7	38	37.8	37.6
38	38.7	40.1	39.5	39.7
37	37.5	39.5	36.5	37.6
36	36.7	39.3	37.7	38.4
37	37.1	38	40.2	39.3
40	40.7	40	36.2	38.8
39	39.1	38.6	40.6	40
38	38.4	39.5	38	38.9
41	41.4	40	39.7	40.4
41	41.4	39.6	41.1	41.1
41	41	40	40.3	40.8
36	36.5	38.6	37.7	38.2
38	38.1	38.1	39.1	38.3
39	39.1	39.7	39.7	40.3
40	40.4	39.3	39.4	40.1
38	38.7	38.6	37.8	38.3
37	37.2	39.7	37.9	38.5
35	35.5	35.6	39.1	37.9
38	38.8	38.8	40.6	39.9
40	40.2	39.7	40.3	40.1
38	38.1	39.2	36.6	37.8
40	40.5	40.1	39.3	40.7
39	39.8	38.2	39.9	40.7
40	40.8	40	39.6	40.1
38	38.7	39.4	41.2	40.7
39	39.8	40	41.2	41.5
41	41.8	38.6	40.6	40
41	41.2	39.7	39.7	39.8
40	40.1	39.2	40.3	40.8
38	38.5	37.5	41.6	40.4
39	39.8	39.3	39.8	39.9
39	39.8	37.1	40.4	39
40	40.5	39.5	38.9	39.1
38	38.8	37.2	40.5	39.2
40	40.4	38.6	38.9	39
39	39.1	39.2	39.2	38.9
38	38.2	39.5	39	38.8
39	39.1	39.7	40.7	40.5
38	38.5	39.2	38.4	38.6
41	41.2	38.4	38.6	38.4
38	38.2	39.9	37.9	38.7
38	38.1	39.8	37.1	37.9
38	38	40	40	40.3
37	37.7	39.7	40.5	40.3
39	39	40.2	39.2	39.4
39	39.5	39.1	38.9	38.6
35	35.8	36.1	36.9	36.6
35	35.8	35.9	36.6	36.3
38	38.1	39.2	39.2	39.3
36	36.2	40.1	36.2	38.1
37	37.4	40.1	39.2	39.7
40	40.7	38.4	40.8	38.9
39	39.4	39.6	40.4	40.5
41	41	39.7	40	39.9
41	41.2	38.9	39.7	39.7
41	41.2	39.1	39.9	39.6
41	41.2	39.7	40.5	40.6
36	36.4	39.2	39.1	38.8
40	40.7	39.7	37.9	39
41	41.1	39.2	39.7	39.9
38	38.8	39.3	38.4	39
39	39.7	40.1	38.7	39.3
39	39.7	39.3	38.6	38.6
40	40.1	39.8	39.4	39.9
38	38.1	39.2	38.3	38.4
38	38.2	37	38.4	38.1
38	38.7	37.8	39.1	38.7
37	37.7	38	36.7	36.8
38	38.2	39.2	39.3	39.7
37	37.1	37.8	35.4	36.5
41	41	40.1	40.8	40.5
37	37.4	36.7	36.5	37.2
38	38	37.1	35.1	36.4
40	40.1	38	39.1	38.5
36	36.7	37.3	40.2	38.9
34	34.1	35.1	36.1	35.6
39	39.2	37.6	38.9	38.2
37	37.5	38.6	38.8	38.6
40	40.4	38.5	40.3	40
38	38	39.9	39.1	39.7
36	36.2	38.6	38.4	38.1
39	39.1	39.5	38.3	39.2
39	39.5	37.6	38.8	38
38	38.2	38.3	38.3	38
36	36.1	39.2	38.8	39.1
41	41.2	40	38.1	39.3
41	41	39.6	41.2	40.6
34	34	34.5	36.8	35.5
34	34	26.4	37.2	31.2
38	38.5	37.2	39.2	38.1
36	36	38.6	38.2	38.2
39	39.7	39.2	39.6	39.3
39	39.7	39.2	38.2	38.5
41	41.5	38.6	41.3	40.7
40	40.1	38	40	39.2
38	38.5	38	39.6	39.3
38	38	39.8	39.9	39.9
39	39	38.7	39.8	39.5
41	41.1	39.3	40.3	39.8
37	37.1	37.9	38.4	38.5
38	38.2	39.2	37.9	38.2
41	41.2	38.4	39.8	39.2
39	39.7	39.9	40.7	41
37	37.5	38.9	38.4	38.9
39	39.4	40.1	40.9	41.1
36	36.8	39.1	37.9	38.3
35	35.7	35.2	38.3	36.7
35	35.1	39	37.1	37.6
38	38.7	38.5	39.1	39.3
39	39.8	39.5	39.9	40.6
34	34.5	34.4	37.2	35.6
39	39.7	38.8	40.3	40
41	41	39.4	40.7	40.2
39	39	39.3	38.3	38.7
38	38.8	37.2	38.5	38.1
38	38.5	36.6	39.1	37.3
37	37.2	38.2	38.6	38.6
40	40.1	38.1	40.2	39.4
39	39.8	39.4	40.7	40.2
40	40.5	39.5	41.1	40.6
41	41.2	39.9	40.3	41.1
40	40.1	38.9	40.3	40.3
39	39.4	39	40.1	39.9
39	39.1	38.5	39.6	39
38	38.1	38.6	38.4	38.6
39	39.1	37.8	38.6	38.8
39	39.8	38.9	40.4	40.5
39	39	38.6	39.4	38.9
39	39.7	37.1	38.4	37.3
37	37.7	37.9	39.2	39
40	40.4	39.9	39.8	40.8
39	39.8	39.9	37.8	39.9
37	37.8	36.5	38.5	37.9
35	35.1	36.8	37.5	37.5
39	39.1	38.2	40.3	39.5
37	37	39.8	38.5	38.8
26	26.8	28	32.7	28.6
41	41.4	39.2	40.6	40.5
41	41.1	39.5	41.2	41
38	38.5	39	39.3	39.5
40	40.5	39.5	41	40.9
40	40.2	38.6	38.7	38.6
40	40.1	40	39.2	39.8
38	38.2	39.9	38.6	39.2
39	39.8	39.1	38.8	39.3
39	39.1	38.1	38	38.3
38	38.4	38.9	38.5	38.9
40	40	38.3	41.4	40.1
39	39.2	38.6	39.3	39.4
38	38.2	37.6	38.3	37.8
38	38	38.2	39.8	40.1
37	37	35.6	37	36.1
40	40.5	39.8	38.2	39.3
38	38.7	38.1	41.9	40.6
39	39.8	40.2	39.4	40
39	39.1	38.6	38.3	39
39	39.5	39	40.3	39.9
39	39.1	38.7	40.3	39.9
39	39.2	37.8	39.6	38.7
39	39	39.5	40.8	40.8
39	39.4	39.8	39.6	40.3
38	38.1	39.2	38.9	39.4
39	39	39.1	38.8	39.1
40	40.7	39.7	38.3	39.2
39	39.4	40.1	37.9	38.9
36	36.7	37.1	39.1	38.6
38	38.5	40.1	38.7	38.9
39	39.7	38.6	40.1	39.3
37	37.5	38.4	38.1	38.5
40	40.2	39.5	38.6	39.3
39	39.5	39.9	40.1	40.1
39	39.4	39.3	36.6	37.7
38	38.2	40	38.9	39.6
39	39.4	36.8	39.1	38.3
36	36.4	38.6	38.2	38.3
32	32.1	27.1	36.6	32.8
38	38.8	35.5	39.3	37.4
41	41.1	40.1	38.7	39.7
39	39.5	39	37.8	38.1
40	40.7	39.1	40.9	40.5
40	40.5	39.9	39.4	40.2
39	39.7	39.3	39.1	40.1
40	40	39.2	36.9	38.1
38	38.5	39.9	38.4	39
38	38.2	38.2	40.5	39.8
40	40.7	38.2	38.8	38.7
39	39.5	39.7	38.7	39.5
38	38.5	37.6	38.8	38
36	36.1	37.2	37.5	37.7
37	37	36.1	39	37.9
37	37.2	39.5	36.8	37.8
40	40.5	40	39.9	40.9
40	40.5	39.7	39.5	39
37	37.4	39.9	38.7	39.2
40	40.7	40	39.9	40
39	39.5	39.7	39.5	39.5
39	39.2	38.6	38.6	38.6
38	38.8	39.5	38	38.9
38	38.4	39.6	38.9	40
40	40.7	39.7	40.3	40.4
37	37.8	39.9	39.3	40.2
37	37.2	36.6	38.8	38
37	37.2	36.4	38.8	38.2
41	41.2	39.7	39.6	40.1
39	39.2	38.9	38.6	38.6
39	39.2	39.5	39.4	40.3
40	40.1	40.1	39.2	40.1
39	39.7	39.4	40.8	40.9
36	36.8	38.9	37.1	37.7
39	39.1	38.9	41.3	40.7
38	38.2	38.9	37.7	37.8
38	38.2	38.6	38.3	38.4
40	40.4	39.5	39.2	39.6
35	35.2	38.6	36.4	37.2
38	38.5	39.3	40.2	39.8
38	38.8	38.9	39.9	40
39	39.7	40	39.2	40.7
37	37.2	31	39.7	35.3
40	40	35.7	38.8	37.9
38	38.8	39.4	40.9	40.1
40	40.4	38.1	41	39.8
39	39.5	39.1	38.5	39.1
37	37.2	38.8	39.9	40
39	39.8	40.2	39.9	40.7
38	38.8	38.6	38.8	38.8
35	35.4	38	39.9	40.8
35	35.5	34.3	37.4	36
39	39	38.2	39.4	38.5
36	36.5	37.6	39.3	38.7
39	39.1	38.9	37.4	38.2
39	39.7	38.3	39.1	38.4
38	38.8	35.8	37.9	36.7
40	40.5	39.4	39.3	39.8
39	39.2	38.5	39.6	39
37	37.4	39	37.4	38.5
39	39.7	37.2	41	39.4
38	38.8	38.9	37.3	38.4
34	34.4	34.6	37.1	36.1
37	37.4	37.8	39.3	39.3
38	38.5	37	40.6	39.9
40	40.8	39.5	41.2	40.8
37	37.4	37.5	36.8	37.6
40	40	39.2	40.7	40.9
38	38.5	39.9	38.6	39.5
39	39	39.1	40.7	40.2
37	37.7	36	36.1	34.3
37	37.2	39.4	40	39.7
40	40.7	39.8	40.1	40.4
40	40.2	39.1	41	40.2
39	39.8	39.5	40.8	40.6
34	34.1	33.6	36.9	35.1
34	34.1	31.8	37.6	34.7
39	39.8	39.7	40.4	40.2
38	38.4	38.7	38.6	38.8
41	41	40.1	38	39.3
40	40.2	40.1	40.1	40.3
36	36.4	38.1	38.1	37.9
40	40.1	38.8	40.3	39.5
38	38.1	38.8	39.6	39.2
38	38.5	39.2	38.1	38.3
38	38.2	38.6	39.5	39.5
39	39.4	39.1	39.5	39.4
37	37.4	39.2	34.8	37.2
38	38	35.6	33.6	34.7
38	38.4	39.2	39.2	39
38	38.4	39.2	38.9	39.2
40	40.8	40.1	39.6	40.2
39	39.4	37.9	39.7	38.8
39	39.2	39	38.5	39.4
37	37.4	39.5	38.5	38.7
39	39.5	38.6	37.8	38.2
39	39.8	39.4	38.7	39
37	37.8	37.9	36.5	37.2
37	37.7	39.3	37.9	38.7
37	37.7	39.7	39.3	39.2
40	40.4	38.1	40.9	40.2
39	39.5	39.9	38.9	39.3
36	36.8	37.6	34.8	36
34	34.1	35.6	37.5	36
39	39.1	37.2	38.6	37.9
38	38.4	37.6	38	37.9
39	39.2	39.1	39	39.3
40	40.1	39.2	40.2	40
40	40.4	39.7	39.1	39.4
39	39.7	39.2	38.6	39.1
41	41	39.3	40	40.2
38	38.4	37.2	39.1	38.7
41	41.1	38.8	40.8	40.7
39	39.2	37.8	36.7	37.1
41	41.4	40	40.8	41.2
38	38.5	37.6	41.2	40.4
38	38.1	39.5	39	39.2
39	39.4	40	39.9	40.7
39	39.1	38.6	39.5	39.4
39	39.1	38.6	38.6	38.6
38	38.8	38.6	39.1	38.9
39	39.7	39.8	40.5	40.8
40	40.5	39.4	39.4	39.6
39	39	37.1	38.8	38.6
37	37.5	39.7	37.9	39
38	38.5	39.1	37.9	38.3
40	40.2	39.9	39.7	40.2
39	39.7	36.4	40.2	38.7
40	40.4	39.7	39.5	39.9
41	41.1	40.1	40.1	40.5
39	39.7	39.4	40.3	40.3
38	38.2	38.5	39.3	39.3
39	39.8	39.5	39.2	39.6
38	38.7	39	39.2	38.6
40	40	39	40.5	40.4
40	40.2	39.4	38.8	39.4
40	40.8	37.9	40	39.5
39	39.7	38.8	38.1	39.5
39	39.2	39.1	38	38.6
37	37.4	39.9	39.1	39.7
36	36.8	39.2	38.3	38.8
39	39.5	37.4	38.7	38.8
37	37.1	37.6	38.2	37.3
