# Supplementary material for: External validation of postnatal gestational age estimation using newborn metabolic profiles in Matlab, Bangladesh
Source: eLife. 2019 Mar 19;8:e42627. doi: 10.7554/eLife.42627 (PMC6424558; doi:10.7554/eLife.42627)
Supplement: Source data 1. [file elife-42627-data1.zip › readme.txt]

Data dictionary for:  	heel_estimates.csv (Bangladesh heel prick results)
			cord_estimates.csv (Bangladesh cord sample results)


gest_wk	-completed weeks of gestation, derived by rounding down gestage (for classification of predictions)
gestage	-true gestational age (dating ultrasound)
pred_baseline_model -gestational age estimate from model with sex, multiple birth, birthweight
pred_analytes_model -gestational age estimate from model with sex, multiple birth, screening analytes 
pred_full_model -gestational age estimate from model with sex, multiple birth, screening analytes and birthweight
